# Supplementary material for: Construction of a proximity labeling vector to identify protein-protein interactions in human stem cells
Source: PLoS One. 2025 May 30;20(5):e0324779. doi: 10.1371/journal.pone.0324779 (PMC12124498; doi:10.1371/journal.pone.0324779)
Supplement: S1 Table — (XLS) [file pone.0324779.s004.xls]

## Sheet: Planilha1
S1 Table. List of primers used in cloning and qPCR.
Primer name	5’ Sequence 3’
TurboID_HA_Fw	CATACCGGTCCTCAGCGGCCCACATGGCCCTTAAGTTCGAAAAGGACAACACGGTGCCCCT
TurboID_HA_Rv	CATTTAATTAATTATGCGTAGTCGGGCACGT
U2AF2_Fw	CATACCGGTATGTCGGACTTCGACGAGTT
U2AF2_Rv	CATTTCGAACCAGAAGTCCCGGCGGTGAT
GFP_Fw	CATACCGGTATGGTGAGCAAGGGCGAGGA
GFP_Rv	CATTTCGAACTTGTACAGCTCGTCCATGC
POLR2A_Fw	TACCACGTCATCTCCTTTGATGGCT
POLR2A_Rv	GTGCGGCTGCTTCCATAA
TBXT_Fw	AAAGAGATGATGGAGGAACCCGGA
TBXT_Rv	AGGATGAGGATTTGCAGGTGGACA
EOMES_Fw	CAAATTCCACCGCCACCAAACTGA
EOMES_Rv	TTGTAGTGGGCAGTGGGATTGAGT
