# Supplementary material for: Construction of a proximity labeling vector to identify protein-protein interactions in human stem cells
Source: PLoS One. 2025 May 30;20(5):e0324779. doi: 10.1371/journal.pone.0324779 (PMC12124498; doi:10.1371/journal.pone.0324779)
Supplement: S2 Table — (XLS) [file pone.0324779.s005.xls]

## Sheet: Planilha1
Reference	Author	Title	Target protein	Purification strategy	Protein complex
PMID:26420826	Crisci, 2015	Mammalian splicing factor SF1 interacts with SURP domains of U2 snRNP-associated proteins.	SF1	Co-immunoprecipitation	SUGP1, SF3B1, KHDC4, KHSRP, PRPF40A, U2SURP, PUF60, CHERP, U2AF2
PMID:31474574	Zhang, 2019	Disease-Causing Mutations in SF3B1 Alter Splicing by Disrupting Interaction with SUGP1.	SF3B1 and SUGP1	Pull-down and Co-immunoprecipitation	SUGP1, SF3B1, SF1, DDX46, U2SURP, CHERP, DDX42, U2AF2
PMID:19540372	Prigge, 2009	Interactome for auxiliary splicing factor U2AF(65) suggests diverse roles.	U2AF2	Yeast two-hybrid system	SF3B1, SARNP, SERBP1, SF1, PUF60, U2AF2
PMID:29995849	Plaschka, 2021	Prespliceosome structure provides insights into spliceosome assembly and regulation.	U2AF2	Cryo-eletro microscopy	RBM25, PRPF3, SF3B1, XAB2, PRPF40A, DDX46, U2AF2
PMID:34387687	Kao, 2021	Evidence for complex dynamics during U2 snRNP selection of the intron branchpoint.	U2AF2	Co-immunoprecipitation and UV-crosslinking	SUGP1, SF3B1, DDX46, CHERP, U2AF2
PMID:36173164	Nameki, 2022	Structural basis for the interaction between the first SURP domain of the SF3A1 subunit in U2 snRNP and the human splicing factor SF1.	SF3B1 and SURP1	Nuclear magnetic resonance	SUGP1, SF1, U2SURP, CHERP, U2AF2
PMID:28596291	Milek, 2017	DDX54 regulates transcriptome dynamics during DNA damage response.	DDX54	UV-crosslinking, Co-immunoprecipitation, Proximity labeling	DDX5, NONO, RBM14, EWSR1, DDX42, U2AF2
PMID:25779042	Kralovicova, 2015	Identification of U2AF(35)-dependent exons by RNA-Seq reveals a link between 3 splice-site organization and activity of U2AF-related proteins.	U2AF(35)	Western blot	SF3B1, PRPF40A, HNRNPF, DDX46, PUF60, U2AF2
PMID:36420213	Shao, 2022	CRIT: Identifying RNA-binding protein regulator in circRNA life cycle via non-negative matrix factorization.	RBP library	Crosslinking and immunoprecipitation	DDX5, RBM25, NUDT21, KHSRP, HNRNPF, DDX42, U2AF2
PMID:23273425	Wang, 2013	Structure of phosphorylated SF1 bound to U2AF65 in an essential splicing factor complex.	SF1	Crystalografic analysis	SF3B1, SF1, PUF60, U2AF2
PMID:32252787	Nostrand, 2020	Principles of RNA processing from analysis of enhanced CLIP maps for 150 RNA binding proteins.	RBP library	Crosslinking and Co-immunoprecipitation	SNRPA, DDX21, PRPF8, HNRNPDL, U2AF2
PMID:22365833	Hegele, 2012	Dynamic protein-proteininteraction wiring of the human spliceosome.	Spliceosome library	Yeast two-hybrid system and Co-immunoprecipitation	CHERP, U2AF(35), PUF60, SF3B1, SF1, U2AF2
